# Supplementary material for: Cerebral Asymmetries: Complementary and Independent Processes
Source: PLoS One. 2010 Mar 12;5(3):e9682. doi: 10.1371/journal.pone.0009682 (PMC2837380; doi:10.1371/journal.pone.0009682)
Supplement: Dataset S1 — Complete data set with laterality indices on the three tasks, writing hand, handedness inventory score, handedness classification based on the handedness inventory score, and twin status and pairing presented for each subject. (0.05 MB XLS) [file pone.0009682.s001.xls]

## Sheet: Sheet1
Subject	Word Generation LI	Landmark LI	Faces LI	Writing Hand	Handedness Inventory cutoff of 0	Handedness Inventory Score	Zygosity	TwinPair
1	0.97	0.74		1	1	100	idtwin	1
2	0.8	-0.12		1	1	100	idtwin	1
3	0.76	0.47		1	1	100	singleton
4	0.76	0.31		1	1	100	idtwin	2
5	0.95	-0.63		1	1	92	idtwin	3
6	0.85	0.29		1	1	100	idtwin	3
7	0.48	0.09		1	1	67	singleton
8	0.68	-0.45		1	1	67	singleton
9	0.86	-0.7		1	1	100	singleton
10	0.89	-0.52		1	1	75	singleton
11	0.38	-0.55		1	1	100	singleton
12	0.84	-0.61		1	1	100	singleton
13	0.64	-0.58		1	1	100	nidtwin	29
14	-0.25	-0.39		1	1	100	singleton
15	0.52	-0.69		1	1	100	singleton
16	0.6	0.28		1	1	100	nidtwin	30
17	0.85	-0.4		1	1	100	nidtwin	30
18	0.71	-0.83		1	1	75	singleton
19	-0.4	-0.65		1	1	100	singleton
20	0.83	-0.76		1	1	100	singleton
21	0.63	-0.65		1	1	83.33	singleton
22	0.84	-0.33		1	1	66.67	singleton
23	0.42	-0.88		1	1	100	singleton
24	0.82	-0.88		1	1	100	singleton
25	0.8	0.06		1	1	100	singleton
26	0.87	-0.77		1	1	66.67	singleton
27	0.48	-0.09		1	1	91.67	singleton
28	0.84	-0.72		1	1	100	idtwin	28
29	0.88	0.47		1	1	83.33	idtwin	28
30	0.89	-0.21		1	1	100	singleton
31	0.52	-0.54		1	1	83.33	idtwin	6
32	0.75	-0.51		1	1	91.67	singleton
33	0.62	-0.18		1	1	100	idtwin	7
34	0.43	-0.81		1	1	100	idtwin	8
35	0.75	-0.53		1	1	100	nidtwin	31
36	0.84	-0.02		1	1	83.33	nidtwin	31
37	0.73	0.43		1	1	70	idtwin	9
38	0.84	0.38		1	1	66.67	idtwin	9
39	0.38	-0.58		1	1	100	idtwin	10
40	0.77	-0.47		1	1	100	nidtwin	32
41	0.85	-0.53		1	1	83.33	nidtwin	32
42	0.7	-0.11		1	1	100	idtwin	11
43	0.96	0.13		1	1	100	idtwin	12
44	0.74	-0.56		1	1	66.67	singleton
45	0.86	-0.4		1	1	100	idtwin	13
46	0.68	-0.68		1	1	100	idtwin	13
47	0.81	-0.69		1	1	75	idtwin	14
48	0.5	-0.48		1	1	66.67	nidtwin	33
49	0.49	-0.73	0	1	1	33.33	idtwin	15
50	0.68	-0.63	-0.25	1	1	100	idtwin	16
51	0.76	-0.35	-0.61	1	1	83.33	idtwin	16
52	0.68	-0.11	-0.47	1	1	91.66	nidtwin	34
53	0.91	-0.65	-0.79	1	1	83.33	nidtwin	34
54	0.82	-0.14	-0.72	1	1	91.67	idtwin	17
55	0.83	-0.84	-0.8	1	1	100	idtwin	18
56	0.69	-0.82		1	1	100	idtwin	7
57	0.79	-0.84		1	1	100	idtwin	19
58	0.42	-0.44	-0.82	1	1	100	nidtwin	36
59	0.75	-0.85	-0.88	1	1	100	idtwin	20
60	0.53	-0.57	-0.8	1	1	100	idtwin	21
61	-0.29	0.05	0.68	1	1	100	singleton
62	0.75	-0.62	-0.46	1	1	100	idtwin	22
63	0.52	-0.13		1	1	100	idtwin	23
64	0.78	-0.37	-0.61	1	1	100	nidtwin	37
65	0.91	0.03	-0.32	1	1	83.33	idtwin	24
66	0.82	-0.6	-0.83	1	1	100	idtwin	24
67	0.66	-0.85	-0.88	1	1	80	nidtwin	39
68	0.66	0.58	-0.58	1	1	100	idtwin	25
69	0.7	-0.74	-0.86	1	1	100	idtwin	26
70	0.43	-0.37	0.39	1	1	100	idtwin	26
71	-0.08	-0.09	-0.8	1	1	100	nidtwin	37
72	0.72	-0.25	-0.45	1	1	91.67	idtwin	27
73	0.46	-0.01	-0.61	1	1	100	idtwin	27
74	0.92	0.13	-0.56	1	1	58.33	nidtwin	40
75	0.08	0.57	-0.43	1	1	83.33	nidtwin	40
76	0.93	-0.75		1	1	83.33	idtwin	41
77	-0.09	-0.74		1	1	75	idtwin	41
78	0.83	-0.06	-0.61	1	1	100	idtwin	42
79	0.88	-0.7	-0.51	1	1	100	idtwin	42
80	0.49	-0.51	-0.62	1	1	100	idtwin	43
81	0.49	-0.25	-0.48	1	1	100	idtwin	43
82	0.85	-0.52	0	1	1	83.33	singleton
83	0.81	0.12	-0.45	1	1	100	singleton
84	0.92	-0.14	-0.79	1	1	83.33	singleton
85	0.85	-0.12	-0.68	1	1	50	singleton
86	0.8	-0.16	-0.61	1	1	50	nidtwin	45
87	0.62	0.2	-0.5	1	1	100	singleton
88	0.7	-0.59	-0.79	1	1	100	singleton
89	0.79	-0.77	-0.01	1	1	66.67	singleton
90	0.75	-0.78	-0.6	1	1	66.67	singleton
91	0.9	-0.48	-0.36	1	1	66.67	singleton
92	0.33	0.08	-0.48	1	1	100	idtwin	48
93	0.38	-0.63	-0.61	1	1	83.33	idtwin	48
94	0.67	-0.79	-0.67	1	1	50	singleton
95	0.87	-0.65	-0.58	1	1	66.67	singleton
96	0.94	-0.61	-0.36	1	1	58.33	singleton
97	0.76	-0.02	-0.17	1	1	100	nidtwin	46
98	0.8	-0.74	-0.63	1	1	100	idtwin	49
99	0.72	-0.71	-0.7	1	1	83.33	idtwin	44
100	0.42	0.41	-0.71	1	1	75	idtwin	47
101	0.63	0.74	-0.74	1	1	83.33	singleton
102	0.59	-0.85	0.34	1	1	75	singleton
103	0.82	-0.13	-0.71	1	1	83.33	singleton
104	0.62	-0.33	-0.1	2	1	33.33	singleton
105	0.68	-0.84	-0.56	2	1	8.33	idtwin	18
106	0.17	-0.32	-0.73	2	1	8.33	idtwin	20
107	0.37	0.78	-0.51	2	1	41.67	singleton
108	0.67	-0.6	-0.21	1	2	0	idtwin	15
109	0.59	0.55		2	2	-50	idtwin	2
110	0.8	-0.37		2	2	-100	idtwin	4
111	0.14	0.17		2	2	-17	idtwin	4
112	0.45	-0.36		2	2	-25	nidtwin	29
113	-0.59	0.76		2	2	-75	singleton
114	0.94	-0.67		2	2	-33.33	idtwin	5
115	-0.87	-0.11		2	2	-100	idtwin	5
116	0.49	-0.75		2	2	-100	idtwin	8
117	0.65	-0.31		2	2	-50	idtwin	10
118	0.66	-0.7		2	2	-83.33	idtwin	11
119	0.73	-0.63		2	2	-100	idtwin	12
120	0.36	-0.33		2	2	-83.33	nidtwin	33
121	0.38	-0.49		2	2	-16.67	idtwin	14
122	-0.24	-0.38	-0.68	2	2	-33.33	idtwin	17
123	0.6	-0.32	0.29	2	2	-100	nidtwin	35
124	0.73	-0.33		2	2	-100	idtwin	19
125	-0.86	-0.76	0.76	2	2	-66.67	nidtwin	36
126	0.65	-0.39	-0.85	2	2	-100	singleton
127	0.87	-0.84	-0.8	2	2	-100	idtwin	21
128	0.18	-0.14	-0.8	2	2	-75	idtwin	22
129	0.61	-0.92		2	2	-83.33	idtwin	23
130	0.67	-0.34	-0.1	2	2	-25	nidtwin	38
131	0.1	-0.1	-0.41	2	2	-83.33	nidtwin	38
132	0.67	-0.18	0.28	2	2	-41.67	nidtwin	39
133	0.48	0.14	0.56	2	2	-16.67	idtwin	25
134	0.34	0.37	-0.35	2	2	-100	singleton
135	0.83	-0.56	-0.72	2	2	-83.33	singleton
136	0.4	-0.83	-0.53	2	2	-83.33	singleton
137	0.58	-0.47	-0.1	2	2	-91.66	idtwin	44
138	0.31	-0.7	-0.67	2	2	-66.67	singleton
139	0.66	-0.78	-0.67	2	2	-100	singleton
140	0.88	-0.67	-0.51	2	2	-75	singleton
141	0.34	-0.42	-0.73	2	2	-100	singleton
142	0.23	0.63	0.2	2	2	-75	singleton
143	-0.74	0.26	0.77	2	2	-100	singleton
144	0.73	-0.74	-0.68	2	2	-83.33	singleton
145	0.03	-0.81	-0.75	2	2	-66.67	singleton
146	0.75	-0.47	-0.36	2	2	-91.67	singleton
147	0.16	-0.07	-0.57	2	2	-91.67	idtwin	47
148	0.93	0.11	-0.66	2	2	-100	singleton
149	0.73		0.59	2	2	-41.67	singleton
150	0.74	-0.81	-0.63	2	2	-100	singleton
151	-0.15	0.3	0.58	2	2	-83.33	singleton
152	-0.66	0.35	-0.55	2	2	-83.33	singleton
153	0.59	-0.72	0.51	2	2	-83.33	singleton
154	-0.25	-0.43	-0.3	2	2	-75	idtwin	49
155	-0.32	-0.72	-0.67	2	2	-33.33	singleton
